# Supplementary material for: Exclusion from spheroid formation identifies loss of essential cell-cell adhesion molecules in colon cancer cells
Source: Sci Rep. 2018 Jan 18;8:1151. doi: 10.1038/s41598-018-19384-0 (PMC5773514; doi:10.1038/s41598-018-19384-0)
Supplement: Supplementary file 2 — Supplementary Dataset [file 41598_2018_19384_MOESM2_ESM.xlsx]

## Sheet: Gene Table
PCR Array Catalog #:		PAHS-013Z
Position	Unigene	Refseq	Symbol	Description	Gname	RT2 Catalog
A01	Hs.643357	NM_006988	ADAMTS1	ADAM metallopeptidase with thrombospondin type 1 motif, 1	C3-C5/METH1	PPH01149A
A02	Hs.131433	NM_139025	ADAMTS13	ADAM metallopeptidase with thrombospondin type 1 motif, 13	ADAM-TS13/ADAMTS-13/C9orf8/VWFCP/vWF-CP	PPH12097A
A03	Hs.271605	NM_007037	ADAMTS8	ADAM metallopeptidase with thrombospondin type 1 motif, 8	ADAM-TS8/METH2	PPH01150A
A04	Hs.502328	NM_000610	CD44	CD44 molecule (Indian blood group)	CDW44/CSPG8/ECMR-III/HCELL/HUTCH-I/IN/LHR/MC56/MDU2/MDU3/MIC4/Pgp1	PPH00114A
A05	Hs.461086	NM_004360	CDH1	Cadherin 1, type 1, E-cadherin (epithelial)	Arc-1/CD324/CDHE/ECAD/LCAM/UVO	PPH00135F
A06	Hs.476092	NM_003278	CLEC3B	C-type lectin domain family 3, member B	TN/TNA	PPH09753A
A07	Hs.739161	NM_001843	CNTN1	Contactin 1	F3/GP135	PPH00632F
A08	Hs.523446	NM_080629	COL11A1	Collagen, type XI, alpha 1	CO11A1/COLL6/STL2	PPH02135F
A09	Hs.101302	NM_004370	COL12A1	Collagen, type XII, alpha 1	BA209D8.1/COL12A1L/DJ234P15.1	PPH02113C
A10	Hs.409662	NM_021110	COL14A1	Collagen, type XIV, alpha 1	UND	PPH02129B
A11	Hs.409034	NM_001855	COL15A1	Collagen, type XV, alpha 1	-	PPH02136F
A12	Hs.368921	NM_001856	COL16A1	Collagen, type XVI, alpha 1	447AA	PPH02126F
B01	Hs.681002	NM_000088	COL1A1	Collagen, type I, alpha 1	OI4	PPH01299F
B02	Hs.508716	NM_001846	COL4A2	Collagen, type IV, alpha 2	ICH/POREN2	PPH00247F
B03	Hs.210283	NM_000093	COL5A1	Collagen, type V, alpha 1	-	PPH02117C
B04	Hs.474053	NM_001848	COL6A1	Collagen, type VI, alpha 1	OPLL	PPH02114F
B05	Hs.420269	NM_001849	COL6A2	Collagen, type VI, alpha 2	PP3610	PPH02417E
B06	Hs.476218	NM_000094	COL7A1	Collagen, type VII, alpha 1	EBD1/EBDCT/EBR1	PPH01968A
B07	Hs.740613	NM_001850	COL8A1	Collagen, type VIII, alpha 1	C3orf7	PPH02115A
B08	Hs.410037	NM_001901	CTGF	Connective tissue growth factor	CCN2/HCS24/IGFBP8/NOV2	PPH00550G
B09	Hs.656653	NM_001903	CTNNA1	Catenin (cadherin-associated protein), alpha 1, 102kDa	CAP102	PPH00646C
B10	Hs.476018	NM_001904	CTNNB1	Catenin (cadherin-associated protein), beta 1, 88kDa	CTNNB/MRD19/armadillo	PPH00643F
B11	Hs.166011	NM_001331	CTNND1	Catenin (cadherin-associated protein), delta 1	CAS/CTNND/P120CAS/P120CTN/p120/p120(CAS)/p120(CTN)	PPH00637C
B12	Hs.314543	NM_001332	CTNND2	Catenin (cadherin-associated protein), delta 2 (neural plakophilin-related arm-repeat protein)	GT24/NPRAP	PPH00675C
C01	Hs.81071	NM_004425	ECM1	Extracellular matrix protein 1	URBWD	PPH01460E
C02	Hs.203717	NM_002026	FN1	Fibronectin 1	CIG/ED-B/FINC/FN/FNZ/GFND/GFND2/LETS/MSF	PPH00143B
C03	Hs.57697	NM_001523	HAS1	Hyaluronan synthase 1	HAS	PPH09561A
C04	Hs.643447	NM_000201	ICAM1	Intercellular adhesion molecule 1	BB2/CD54/P3.58	PPH00640F
C05	Hs.644352	NM_181501	ITGA1	Integrin, alpha 1	CD49a/VLA1	PPH00627B
C06	Hs.482077	NM_002203	ITGA2	Integrin, alpha 2 (CD49B, alpha 2 subunit of VLA-2 receptor)	BR/CD49B/GPIa/HPA-5/VLA-2/VLAA2	PPH00625F
C07	Hs.265829	NM_002204	ITGA3	Integrin, alpha 3 (antigen CD49C, alpha 3 subunit of VLA-3 receptor)	CD49C/GAP-B3/GAPB3/ILNEB/MSK18/VCA-2/VL3A/VLA3a	PPH00175A
C08	Hs.440955	NM_000885	ITGA4	Integrin, alpha 4 (antigen CD49D, alpha 4 subunit of VLA-4 receptor)	CD49D/IA4	PPH00659F
C09	Hs.505654	NM_002205	ITGA5	Integrin, alpha 5 (fibronectin receptor, alpha polypeptide)	CD49e/FNRA/VLA5A	PPH00176C
C10	Hs.133397	NM_000210	ITGA6	Integrin, alpha 6	CD49f/ITGA6B/VLA-6	PPH00177F
C11	Hs.524484	NM_002206	ITGA7	Integrin, alpha 7	-	PPH00665C
C12	Hs.171311	NM_003638	ITGA8	Integrin, alpha 8	-	PPH00684F
D01	Hs.174103	NM_002209	ITGAL	Integrin, alpha L (antigen CD11A (p180), lymphocyte function-associated antigen 1; alpha polypeptide)	CD11A/LFA-1/LFA1A	PPH00641C
D02	Hs.172631	NM_000632	ITGAM	Integrin, alpha M (complement component 3 receptor 3 subunit)	CD11B/CR3A/MAC-1/MAC1A/MO1A/SLEB6	PPH00644F
D03	Hs.436873	NM_002210	ITGAV	Integrin, alpha V (vitronectin receptor, alpha polypeptide, antigen CD51)	CD51/MSK8/VNRA/VTNR	PPH00628C
D04	Hs.643813	NM_002211	ITGB1	Integrin, beta 1 (fibronectin receptor, beta polypeptide, antigen CD29 includes MDF2, MSK12)	CD29/FNRB/GPIIA/MDF2/MSK12/VLA-BETA/VLAB	PPH00650B
D05	Hs.375957	NM_000211	ITGB2	Integrin, beta 2 (complement component 3 receptor 3 and 4 subunit)	CD18/LAD/LCAMB/LFA-1/MAC-1/MF17/MFI7	PPH00679F
D06	Hs.218040	NM_000212	ITGB3	Integrin, beta 3 (platelet glycoprotein IIIa, antigen CD61)	BDPLT16/BDPLT2/CD61/GP3A/GPIIIa/GT	PPH00178D
D07	Hs.632226	NM_000213	ITGB4	Integrin, beta 4	CD104	PPH00680B
D08	Hs.536663	NM_002213	ITGB5	Integrin, beta 5	-	PPH00634F
D09	Hs.521869	NM_000216	KAL1	Kallmann syndrome 1 sequence	ADMLX/HH1/HHA/KAL/KALIG-1/KMS/WFDC19	PPH01098F
D10	Hs.270364	NM_005559	LAMA1	Laminin, alpha 1	LAMA/S-LAM-alpha	PPH02584A
D11	Hs.200841	NM_000426	LAMA2	Laminin, alpha 2	LAMM	PPH21264E
D12	Hs.436367	NM_000227	LAMA3	Laminin, alpha 3	BM600/E170/LAMNA/LOCS/lama3a	PPH10277A
E01	Hs.650585	NM_002291	LAMB1	Laminin, beta 1	CLM/LIS5	PPH00183B
E02	Hs.497636	NM_000228	LAMB3	Laminin, beta 3	BM600-125KDA/LAM5/LAMNB1	PPH20656A
E03	Hs.609663	NM_002293	LAMC1	Laminin, gamma 1 (formerly LAMB2)	LAMB2	PPH00184F
E04	Hs.83169	NM_002421	MMP1	Matrix metallopeptidase 1 (interstitial collagenase)	CLG/CLGN	PPH00120B
E05	Hs.2258	NM_002425	MMP10	Matrix metallopeptidase 10 (stromelysin 2)	SL-2/STMY2	PPH00896B
E06	Hs.143751	NM_005940	MMP11	Matrix metallopeptidase 11 (stromelysin 3)	SL-3/ST3/STMY3	PPH00236C
E07	Hs.709832	NM_002426	MMP12	Matrix metallopeptidase 12 (macrophage elastase)	HME/ME/MME/MMP-12	PPH00888E
E08	Hs.2936	NM_002427	MMP13	Matrix metallopeptidase 13 (collagenase 3)	CLG3/MANDP1	PPH00121B
E09	Hs.2399	NM_004995	MMP14	Matrix metallopeptidase 14 (membrane-inserted)	MMP-14/MMP-X1/MT-MMP/MT-MMP 1/MT1-MMP/MT1MMP/MTMMP1/WNCHRS	PPH00198C
E10	Hs.80343	NM_002428	MMP15	Matrix metallopeptidase 15 (membrane-inserted)	MT2-MMP/MTMMP2/SMCP-2	PPH00910D
E11	Hs.492187	NM_005941	MMP16	Matrix metallopeptidase 16 (membrane-inserted)	C8orf57/MMP-X2/MT-MMP2/MT-MMP3/MT3-MMP	PPH00912B
E12	Hs.513617	NM_004530	MMP2	Matrix metallopeptidase 2 (gelatinase A, 72kDa gelatinase, 72kDa type IV collagenase)	CLG4/CLG4A/MMP-II/MONA/TBE-1	PPH00151B
F01	Hs.375129	NM_002422	MMP3	Matrix metallopeptidase 3 (stromelysin 1, progelatinase)	CHDS6/MMP-3/SL-1/STMY/STMY1/STR1	PPH00235F
F02	Hs.2256	NM_002423	MMP7	Matrix metallopeptidase 7 (matrilysin, uterine)	MMP-7/MPSL1/PUMP-1	PPH00809E
F03	Hs.161839	NM_002424	MMP8	Matrix metallopeptidase 8 (neutrophil collagenase)	CLG1/HNC/MMP-8/PMNL-CL	PPH00908C
F04	Hs.297413	NM_004994	MMP9	Matrix metallopeptidase 9 (gelatinase B, 92kDa gelatinase, 92kDa type IV collagenase)	CLG4B/GELB/MANDP2/MMP-9	PPH00152E
F05	Hs.711235	NM_000615	NCAM1	Neural cell adhesion molecule 1	CD56/MSK39/NCAM	PPH00639F
F06	Hs.376675	NM_000442	PECAM1	Platelet/endothelial cell adhesion molecule	CD31/CD31/EndoCAM/GPIIA'/PECA1/PECAM-1/endoCAM	PPH01362E
F07	Hs.82848	NM_000450	SELE	Selectin E	CD62E/ELAM/ELAM1/ESEL/LECAM2	PPH00683F
F08	Hs.728756	NM_000655	SELL	Selectin L	CD62L/LAM1/LECAM1/LEU8/LNHR/LSEL/LYAM1/PLNHR/TQ1	PPH00677F
F09	Hs.73800	NM_003005	SELP	Selectin P (granule membrane protein 140kDa, antigen CD62)	CD62/CD62P/GMP140/GRMP/LECAM3/PADGEM/PSEL	PPH01462F
F10	Hs.371199	NM_003919	SGCE	Sarcoglycan, epsilon	DYT11/ESG	PPH19475A
F11	Hs.111779	NM_003118	SPARC	Secreted protein, acidic, cysteine-rich (osteonectin)	ON	PPH01175A
F12	Hs.185597	NM_003119	SPG7	Spastic paraplegia 7 (pure and complicated autosomal recessive)	CAR/CMAR/PGN/SPG5C	PPH16775A
G01	Hs.313	NM_000582	SPP1	Secreted phosphoprotein 1	BNSP/BSPI/ETA-1/OPN	PPH00582E
G02	Hs.369397	NM_000358	TGFBI	Transforming growth factor, beta-induced, 68kDa	BIGH3/CDB1/CDG2/CDGG1/CSD/CSD1/CSD2/CSD3/EBMD/LCD1	PPH01904D
G03	Hs.164226	NM_003246	THBS1	Thrombospondin 1	THBS/THBS-1/TSP/TSP-1/TSP1	PPH00799F
G04	Hs.371147	NM_003247	THBS2	Thrombospondin 2	TSP2	PPH00238F
G05	Hs.658188	NM_007112	THBS3	Thrombospondin 3	TSP3	PPH00801E
G06	Hs.522632	NM_003254	TIMP1	TIMP metallopeptidase inhibitor 1	CLGI/EPA/EPO/HCI/TIMP	PPH00771C
G07	Hs.633514	NM_003255	TIMP2	TIMP metallopeptidase inhibitor 2	CSC-21K/DDC8	PPH00904B
G08	Hs.644633	NM_000362	TIMP3	TIMP metallopeptidase inhibitor 3	HSMRK222/K222/K222TA2/SFD	PPH00762B
G09	Hs.734766	NM_002160	TNC	Tenascin C	150-225/DFNA56/GMEM/GP/HXB/JI/TN/TN-C	PPH02442A
G10	Hs.109225	NM_001078	VCAM1	Vascular cell adhesion molecule 1	CD106/INCAM-100	PPH00623E
G11	Hs.643801	NM_004385	VCAN	Versican	CSPG2/ERVR/GHAP/PG-M/WGN/WGN1	PPH06098D
G12	Hs.2257	NM_000638	VTN	Vitronectin	V75/VN/VNT	PPH00253F
H01	Hs.520640	NM_001101	ACTB	Actin, beta	BRWS1/PS1TP5BP1	PPH00073G
H02	Hs.534255	NM_004048	B2M	Beta-2-microglobulin	-	PPH01094E
H03	Hs.544577	NM_002046	GAPDH	Glyceraldehyde-3-phosphate dehydrogenase	G3PD/GAPD	PPH00150F
H04	Hs.412707	NM_000194	HPRT1	Hypoxanthine phosphoribosyltransferase 1	HGPRT/HPRT	PPH01018C
H05	Hs.546285	NM_001002	RPLP0	Ribosomal protein, large, P0	L10E/LP0/P0/PRLP0/RPP0	PPH21138F
H06	N/A	SA_00105	HGDC	Human Genomic DNA Contamination	HIGX1A
H07	N/A	SA_00104	RTC	Reverse Transcription Control	RTC	PPX63340A
H08	N/A	SA_00104	RTC	Reverse Transcription Control	RTC	PPX63340A
H09	N/A	SA_00104	RTC	Reverse Transcription Control	RTC	PPX63340A
H10	N/A	SA_00103	PPC	Positive PCR Control	PPC
H11	N/A	SA_00103	PPC	Positive PCR Control	PPC
H12	N/A	SA_00103	PPC	Positive PCR Control	PPC

## Sheet: Average Ct
		AVG Ct
Position	Symbol	HCT-116 SF	HCT-116 NSF	SW620 SF	SW620 NSF	DLD-1 SF	DLD-1 NSF
A01	ADAMTS1	35	29.99	34.79	35	35	35
A02	ADAMTS13	25.64	25.93	27.02	26.53	25.85	25.46
A03	ADAMTS8	32.23	29.3	35	32.55	34.51	31.46
A04	CD44	17.59	18.65	24.27	23.99	19.6	19.66
A05	CDH1	20.23	21.52	20.64	22.21	17.96	18.2
A06	CLEC3B	27.85	28.62	29.2	28.98	26.16	27.62
A07	CNTN1	25.58	26.36	32.32	35	35	35
A08	COL11A1	35	29.3	35	30.8	35	35
A09	COL12A1	24.94	25.28	34.16	35	35	34.5
A10	COL14A1	31.02	29.8	31.85	31.77	32.71	32.67
A11	COL15A1	31	29.8	35	32.52	35	32.52
A12	COL16A1	26.53	27.28	24.68	24.93	24.49	25.54
B01	COL1A1	23	24.21	26.46	25.91	28.82	30.02
B02	COL4A2	30.54	29.23	22.29	22.43	22.99	22.69
B03	COL5A1	32.54	30.45	35	33.55	33.28	33.39
B04	COL6A1	20.75	22.19	23.36	22.97	26.7	27.77
B05	COL6A2	21.44	22.8	28.29	29.85	35	35
B06	COL7A1	26.51	27.47	26.58	24.21	26	26.49
B07	COL8A1	34.49	32.22	29.62	24.31	35	33.99
B08	CTGF	27.02	27.3	25.02	25.3	26.26	25.7
B09	CTNNA1	18.84	19.59	19.34	18.76	19.77	23.4
B10	CTNNB1	20.36	20.68	20.37	19.95	20.38	20.7
B11	CTNND1	20.32	21.63	20.93	20.38	19.99	20.47
B12	CTNND2	31.51	29.71	35	35	35	32.78
C01	ECM1	26.49	28.22	26.54	27.02	26.28	26.31
C02	FN1	22.97	23.92	22.57	19.92	26.17	26.15
C03	HAS1	29.71	30.36	31.91	35	32.83	31.85
C04	ICAM1	22.87	23.56	28.46	26.77	22.92	23.23
C05	ITGA1	25.52	26.73	22.77	24.43	24.77	28.47
C06	ITGA2	19.96	21.28	22.81	22.52	20.81	21.44
C07	ITGA3	19.51	20.43	24.96	24.33	20.35	21.3
C08	ITGA4	31.4	29.77	35	33.37	35	35
C09	ITGA5	21.47	22.43	23.78	23.45	23.25	23.2
C10	ITGA6	20.54	21.38	19.72	18.87	19.89	19.25
C11	ITGA7	24.25	25.25	24.45	23.24	27.51	27.63
C12	ITGA8	35	29.82	35	35	35	35
D01	ITGAL	30.18	30.5	32.89	32.73	32.64	31.78
D02	ITGAM	28.8	28.25	33.42	32.27	30.72	31.77
D03	ITGAV	21.53	22.28	23.48	22.57	20.37	20.63
D04	ITGB1	17.87	18.36	19.5	19.02	19.29	19.19
D05	ITGB2	30.87	30.29	35	28.32	28.33	27.26
D06	ITGB3	26.81	28.72	32.29	29.93	28.62	28.39
D07	ITGB4	20.35	21.69	20.56	20.56	21.38	21.85
D08	ITGB5	20.54	20.96	21.79	21.15	20.31	20.39
D09	KAL1	31.91	29.78	35	35	27.97	27.55
D10	LAMA1	32.71	29.68	33.56	30.99	28.62	31.23
D11	LAMA2	22.3	22.72	25.86	25.54	23.51	23.93
D12	LAMA3	23.57	24.34	22.28	23.59	21.38	20.74
E01	LAMB1	21.33	22.86	22.47	20.97	20.55	20.32
E02	LAMB3	21.7	22.37	21.54	22.49	20.65	21.9
E03	LAMC1	20.22	20.95	21.82	20.82	20.35	20.35
E04	MMP1	30.55	29.55	35	35	30.95	35
E05	MMP10	30.19	29.17	35	35	29.87	29.73
E06	MMP11	23.52	24.92	25.3	25.74	24.56	25.48
E07	MMP12	15.2	13.74	14.47	14.33	15.71	15.03
E08	MMP13	33.61	30	35	31.87	31.44	28.64
E09	MMP14	25.86	27.87	27.56	27.71	27.25	28.68
E10	MMP15	26.62	26.66	29.34	30.56	27.41	26.28
E11	MMP16	31	28.78	35	35	35	35
E12	MMP2	33.17	29.65	35	32.59	33.02	35
F01	MMP3	35	29.66	32.23	35	31.29	31.23
F02	MMP7	27.33	27.78	27.17	28.28	32.66	35
F03	MMP8	35	30.56	29.58	35	35	32.98
F04	MMP9	26.27	26.87	32.21	30.55	30.37	31.3
F05	NCAM1	27.72	28.17	35	31.66	35	35
F06	PECAM1	31.69	31.39	29.46	28.72	30.68	27.94
F07	SELE	35	30.51	35	35	35	35
F08	SELL	24.83	25.8	31.36	29.92	26.78	26.72
F09	SELP	34	29.31	35	35	35	32.91
F10	SGCE	22.41	23	22.2	21.9	27.48	27.22
F11	SPARC	27.72	29.73	35	35	27.73	27.31
F12	SPG7	21.35	21.98	22.91	21.84	21.49	21.29
G01	SPP1	24.77	25.42	29	24.92	35	35
G02	TGFBI	30.3	30.24	19.63	19.73	20.01	19.79
G03	THBS1	24.96	25.33	23.89	20.89	22.31	21.87
G04	THBS2	29.29	29.76	32.59	32.34	33	35
G05	THBS3	25.73	26.61	25.79	25.12	25.75	26.32
G06	TIMP1	20.87	21.77	20.79	20.85	20.95	20.98
G07	TIMP2	20.37	21.25	23.79	20.8	21.18	22.36
G08	TIMP3	23.65	24.69	26.27	26.86	23.89	30.69
G09	TNC	30.39	29.2	20.31	17.78	23.96	24.98
G10	VCAM1	35	31.44	32.21	35	35	35
G11	VCAN	22.38	22.35	35	33.59	32.38	30.57
G12	VTN	27.56	28.36	27.15	26.32	27.75	27.74
H01	ACTB	14.39	14.83	14.28	13.66	14.98	14.56
H02	B2M	17.96	18.97	18.58	18.84	21.22	21.02
H03	GAPDH	13.42	14.15	13.96	13.88	14.41	14.23
H04	HPRT1	20.46	21	20	19.45	20.9	20.56
H05	RPLP0	13.56	14.18	14.19	14.2	14.3	14.52
H06	HGDC	32.92	29.71	35	35	35	35
H07	RTC	19.79	19.89	20.44	19.92	19.82	19.88
H08	RTC	19.82	19.9	20.59	20.33	19.83	19.88
H09	RTC	21.6	19.91	20.59	19.96	19.85	19.95
H10	PPC	16.5	16.63	16.33	16.99	16.95	16.96
H11	PPC	16.65	16.82	16.49	17.19	17.15	16.96
H12	PPC	17.2	17.73	17.17	17.86	17.77	17.8

## Sheet: Average Delta(Ct)
		AVG Delta(Ct) (Ct(GOI) - Ave Ct(HKG))
Position	Symbol	Control Group	Group 1	Group 2	Group 3	Group 4	Group 5
A01	ADAMTS1	19.0397	13.3621	18.5928	18.9947	17.8381	18.022
A02	ADAMTS13	9.67618	9.30501	10.8157	10.5271	8.69129	8.47996
A03	ADAMTS8	16.2738	12.6776	18.799	16.5496	17.3441	14.4799
A04	CD44	1.63163	2.02419	8.06714	7.98131	2.43682	2.68261
A05	CDH1	4.27102	4.89263	4.4396	6.20061	0.796509	1.2223
A06	CLEC3B	11.8938	11.9937	12.9982	12.9751	9.00181	10.643
A07	CNTN1	9.61544	9.73261	16.1157	18.9947	17.8381	18.022
A08	COL11A1	19.0397	12.6744	18.799	14.7962	17.8381	18.022
A09	COL12A1	8.98432	8.65451	17.9557	18.9947	17.8381	17.5269
A10	COL14A1	15.0609	13.1769	15.6524	15.7668	15.5509	15.6942
A11	COL15A1	15.0417	13.1767	18.799	16.5132	17.8381	15.5389
A12	COL16A1	10.5691	10.6516	8.48109	8.9236	7.3323	8.56664
B01	COL1A1	7.04099	7.58222	10.2622	9.90337	11.6563	13.0415
B02	COL4A2	14.5756	12.6033	6.0902	6.42165	5.82801	5.70874
B03	COL5A1	16.5838	13.819	18.799	17.5477	16.1218	16.4086
B04	COL6A1	4.7875	5.56819	7.16022	6.96697	9.543	10.7895
B05	COL6A2	5.47762	6.16912	12.0935	13.8439	17.8381	18.022
B06	COL7A1	10.547	10.8395	10.3822	8.20488	8.83936	9.51233
B07	COL8A1	18.5259	15.5962	13.4168	8.30385	17.8381	17.0084
B08	CTGF	11.062	10.6757	8.82304	9.29934	9.09882	8.72426
B09	CTNNA1	2.87534	2.96373	3.13544	2.75839	2.60375	6.42206
B10	CTNNB1	4.40034	4.05211	4.16957	3.94441	3.21507	3.72605
B11	CTNND1	4.35869	5.00365	4.72901	4.3701	2.82948	3.49077
B12	CTNND2	15.5531	13.0854	18.799	18.9947	17.8381	15.8031
C01	ECM1	10.5323	11.5983	10.3354	11.0158	9.12102	9.32976
C02	FN1	7.01092	7.29813	6.37178	3.91331	9.00681	9.17526
C03	HAS1	13.7474	13.7371	15.7103	18.9947	15.6703	14.873
C04	ICAM1	6.9119	6.93537	12.2617	10.7605	5.75852	6.25628
C05	ITGA1	9.55826	10.0992	6.56623	8.42492	7.61022	11.4876
C06	ITGA2	3.99656	4.65786	6.6091	6.51626	3.65098	4.46141
C07	ITGA3	3.5517	3.80797	8.76293	8.32049	3.18797	4.32182
C08	ITGA4	15.4397	13.1479	18.799	17.3621	17.8381	18.022
C09	ITGA5	5.50943	5.80266	7.58126	7.44951	6.09128	6.22617
C10	ITGA6	4.58192	4.75715	3.51892	2.86138	2.72655	2.27302
C11	ITGA7	8.29466	8.62802	8.25101	7.23312	10.3471	10.6488
C12	ITGA8	19.0397	13.1932	18.799	18.9947	17.8381	18.022
D01	ITGAL	14.2213	13.8691	16.6878	16.7217	15.4736	14.7971
D02	ITGAM	12.8399	11.6241	17.2152	16.2677	13.5593	14.7941
D03	ITGAV	5.57021	5.65322	7.27606	6.56508	3.2114	3.64917
D04	ITGB1	1.90841	1.72907	3.29658	3.01358	2.1308	2.21362
D05	ITGB2	14.9048	13.6615	18.799	12.317	11.166	10.28
D06	ITGB3	10.8528	12.0894	16.0881	13.9279	11.4583	11.4163
D07	ITGB4	4.38583	5.05945	4.35822	4.55006	4.21803	4.87424
D08	ITGB5	4.58349	4.32972	5.58777	5.14391	3.14642	3.41541
D09	KAL1	15.949	13.1565	18.799	18.9947	10.8129	10.5677
D10	LAMA1	16.7546	13.056	17.3584	14.9895	11.4554	14.2528
D11	LAMA2	6.33904	6.08903	9.65905	9.53521	6.34788	6.94808
D12	LAMA3	7.60606	7.71083	6.07942	7.58519	4.2215	3.76416
E01	LAMB1	5.37263	6.22893	6.26971	4.96544	3.38981	3.34118
E02	LAMB3	5.74356	5.74742	5.33523	6.4835	3.4845	4.91852
E03	LAMC1	4.25912	4.323	5.62002	4.81579	3.18866	3.37471
E04	MMP1	14.5932	12.9218	18.799	18.9947	13.7844	18.022
E05	MMP10	14.2265	12.5402	18.799	18.9947	12.7053	12.7481
E06	MMP11	7.55883	8.29857	9.09722	9.73048	7.39522	8.49891
E07	MMP12	-0.755332	-2.8905	-1.73507	-1.67713	-1.45657	-1.95121
E08	MMP13	17.6451	13.3736	18.799	15.8669	14.2809	11.6649
E09	MMP14	9.89794	11.2465	11.3544	11.7094	10.0904	11.7001
E10	MMP15	10.6598	10.0365	13.1358	14.5595	10.2515	9.30483
E11	MMP16	15.0373	12.1565	18.799	18.9947	17.8381	18.022
E12	MMP2	17.2095	13.0195	18.799	16.5878	15.854	18.022
F01	MMP3	19.0397	13.0355	16.0303	18.9947	14.1319	14.2479
F02	MMP7	11.369	11.1522	10.9647	12.2769	15.4966	18.022
F03	MMP8	19.0397	13.9349	13.3746	18.9947	17.8381	16.0029
F04	MMP9	10.305	10.2464	16.0064	14.5455	13.2071	14.3233
F05	NCAM1	11.7553	11.5456	18.799	15.6564	17.8381	18.022
F06	PECAM1	15.728	14.7671	13.2585	12.7139	13.5174	10.9593
F07	SELE	19.0397	13.8794	18.799	18.9947	17.8381	18.022
F08	SELL	8.86923	9.17006	15.1612	13.9131	9.61426	9.73933
F09	SELP	18.0431	12.6851	18.799	18.9947	17.8381	15.9321
F10	SGCE	6.45061	6.37048	6.0038	5.89084	10.3132	10.2376
F11	SPARC	11.7589	13.1051	18.799	18.9947	10.5698	10.3275
F12	SPG7	5.39428	5.35719	6.70577	5.83967	4.33085	4.31179
G01	SPP1	8.80585	8.79752	12.8029	8.91817	17.8381	18.022
G02	TGFBI	14.3424	13.6145	3.43388	3.7232	2.84677	2.81238
G03	THBS1	9.00245	8.70291	7.686	4.8843	5.15061	4.89327
G04	THBS2	13.333	13.1294	16.3868	16.3334	15.8342	18.022
G05	THBS3	9.76635	9.98073	9.58878	9.11783	8.5856	9.33887
G06	TIMP1	4.91467	5.14266	4.59337	4.84955	3.78528	4.00361
G07	TIMP2	4.40648	4.62561	7.59316	4.79355	4.01696	5.37911
G08	TIMP3	7.68715	8.06177	10.0725	10.8563	6.7314	13.7078
G09	TNC	14.4316	12.5764	4.10498	1.77738	6.79771	8.00239
G10	VCAM1	19.0397	14.8089	16.0053	18.9947	17.8381	18.022
G11	VCAN	6.42034	5.72229	18.799	17.5874	15.2154	13.5913
G12	VTN	11.5994	11.7311	10.9526	10.3193	10.5866	10.765
H01	ACTB	-1.56575	-1.79859	-1.92212	-2.34676	-2.18552	-2.41753
H02	B2M	2.00132	2.34736	2.37611	2.83096	4.06112	4.04167
H03	GAPDH	-2.53586	-2.47267	-2.24369	-2.12833	-2.74905	-2.7431
H04	HPRT1	4.50363	4.3701	3.79997	3.44864	3.73713	3.57975
H05	RPLP0	-2.40334	-2.44619	-2.01028	-1.80452	-2.86368	-2.46078
H06	HGDC	16.9556	13.0823	18.799	18.9947	17.8381	18.022
H07	RTC	3.82909	3.26707	4.23906	3.91818	2.66085	2.90073
H08	RTC	3.86376	3.27598	4.39157	4.32744	2.67148	2.90254
H09	RTC	5.63892	3.28424	4.39257	3.95362	2.68813	2.96831
H10	PPC	0.536186	0.00581	0.129528	0.980263	-0.207161	-0.016009
H11	PPC	0.692032	0.195479	0.290335	1.1847	-0.008295	-0.019703
H12	PPC	1.24279	1.10171	0.966881	1.85809	0.61062	0.826299

## Sheet: 2^(-Avg.(Delta(Ct))
		2^(-Avg.(Delta(Ct))
Position	Symbol	SW620 SF	SW620 NSF	DLD-1 SF	DLD-1 NSF	HCT-116 SF	HCT-116 NSF		SW620-SF vs SW620_NSF	DLD-1-SF vs DLD-1-NSF	HCT116-SF vs HCT116-NSF
A01	ADAMTS1	3e-06	2e-06	4e-06	4e-06	2e-06	9.5e-05		1.5	1	0.0210526
A02	ADAMTS13	0.000555	0.000678	0.002419	0.002801	0.001222	0.001581		0.818584	0.86362	0.772929
A03	ADAMTS8	2e-06	1e-05	6e-06	4.4e-05	1.3e-05	0.000153		0.2	0.136364	0.0849673
A04	CD44	0.003729	0.003957	0.184691	0.155759	0.322724	0.245843		0.942381	1.18575	1.31272
A05	CDH1	0.046084	0.013597	0.575741	0.4286	0.051796	0.033664		3.38928	1.34331	1.53862
A06	CLEC3B	0.000122	0.000124	0.001951	0.000625	0.000263	0.000245		0.983871	3.1216	1.07347
A07	CNTN1	1.4e-05	2e-06	4e-06	4e-06	0.001275	0.001175		7	1	1.08511
A08	COL11A1	2e-06	3.5e-05	4e-06	4e-06	2e-06	0.000153		0.0571429	1	0.0130719
A09	COL12A1	4e-06	2e-06	4e-06	5e-06	0.001974	0.002482		2	0.8	0.795326
A10	COL14A1	1.9e-05	1.8e-05	2.1e-05	1.9e-05	2.9e-05	0.000108		1.05556	1.10526	0.268519
A11	COL15A1	2e-06	1.1e-05	4e-06	2.1e-05	3e-05	0.000108		0.181818	0.190476	0.277778
A12	COL16A1	0.002799	0.002059	0.006205	0.002637	0.000658	0.000622		1.3594	2.35305	1.05788
B01	COL1A1	0.000814	0.001044	0.00031	0.000119	0.007594	0.005218		0.779693	2.60504	1.45535
B02	COL4A2	0.014678	0.011665	0.017603	0.01912	4.1e-05	0.000161		1.25829	0.920659	0.254658
B03	COL5A1	2e-06	5e-06	1.4e-05	1.1e-05	1e-05	6.9e-05		0.4	1.27273	0.144928
B04	COL6A1	0.006991	0.007993	0.001341	0.000565	0.036209	0.021077		0.87464	2.37345	1.71794
B05	COL6A2	0.000229	6.8e-05	4e-06	4e-06	0.022443	0.013897		3.36765	1	1.61495
B06	COL7A1	0.000749	0.003389	0.002183	0.001369	0.000668	0.000546		0.221009	1.59459	1.22344
B07	COL8A1	9.1e-05	0.003164	4e-06	8e-06	3e-06	2e-05		0.0287611	0.5	0.15
B08	CTGF	0.002208	0.001587	0.001824	0.002364	0.000468	0.000611		1.3913	0.771574	0.765957
B09	CTNNA1	0.113799	0.147789	0.16451	0.011662	0.136281	0.128182		0.77001	14.1065	1.06318
B10	CTNNB1	0.055569	0.064955	0.107688	0.07557	0.047355	0.060283		0.8555	1.42501	0.785545
B11	CTNND1	0.037707	0.048358	0.140683	0.088956	0.048742	0.031171		0.779747	1.58149	1.5637
B12	CTNND2	2e-06	2e-06	4e-06	1.7e-05	2.1e-05	0.000115		1	0.235294	0.182609
C01	ECM1	0.000774	0.000483	0.001796	0.001554	0.000675	0.000323		1.60248	1.15573	2.08978
C02	FN1	0.012075	0.066371	0.001944	0.00173	0.007754	0.006354		0.181932	1.1237	1.22033
C03	HAS1	1.9e-05	2e-06	1.9e-05	3.3e-05	7.3e-05	7.3e-05		9.5	0.575758	1
C04	ICAM1	0.000204	0.000576	0.018472	0.013082	0.008304	0.00817		0.354167	1.41202	1.0164
C05	ITGA1	0.010553	0.00291	0.005118	0.000348	0.001326	0.000912		3.62646	14.7069	1.45395
C06	ITGA2	0.010244	0.010925	0.079606	0.045392	0.062649	0.039614		0.937666	1.75375	1.58149
C07	ITGA3	0.002302	0.003128	0.10973	0.050004	0.085277	0.071398		0.735934	2.19442	1.19439
C08	ITGA4	2e-06	6e-06	4e-06	4e-06	2.3e-05	0.00011		0.333333	1	0.209091
C09	ITGA5	0.005222	0.005721	0.014667	0.013358	0.021953	0.017915		0.912777	1.09799	1.2254
C10	ITGA6	0.087237	0.137606	0.151087	0.206896	0.041755	0.036979		0.633962	0.730256	1.12915
C11	ITGA7	0.003282	0.006647	0.000768	0.000623	0.003185	0.002528		0.493757	1.23274	1.25989
C12	ITGA8	2e-06	2e-06	4e-06	4e-06	2e-06	0.000107		1	1	0.0186916
D01	ITGAL	9e-06	9e-06	2.2e-05	3.5e-05	5.2e-05	6.7e-05		1	0.628571	0.776119
D02	ITGAM	7e-06	1.3e-05	8.3e-05	3.5e-05	0.000136	0.000317		0.538462	2.37143	0.429022
D03	ITGAV	0.006452	0.010561	0.107963	0.079706	0.021047	0.019871		0.610927	1.35452	1.05918
D04	ITGB1	0.101772	0.123829	0.228331	0.215593	0.266385	0.301646		0.821875	1.05908	0.883105
D05	ITGB2	2e-06	0.000196	0.000435	0.000804	3.3e-05	7.7e-05		0.0102041	0.541045	0.428571
D06	ITGB3	1.4e-05	6.4e-05	0.000355	0.000366	0.000541	0.000229		0.21875	0.969945	2.36245
D07	ITGB4	0.048758	0.042687	0.053734	0.034096	0.047834	0.029988		1.14222	1.57596	1.5951
D08	ITGB5	0.020793	0.028283	0.112936	0.093726	0.041709	0.049731		0.735177	1.20496	0.838692
D09	KAL1	2e-06	2e-06	0.000556	0.000659	1.6e-05	0.00011		1	0.843703	0.145455
D10	LAMA1	6e-06	3.1e-05	0.000356	5.1e-05	9e-06	0.000117		0.193548	6.98039	0.0769231
D11	LAMA2	0.001237	0.001348	0.012277	0.008099	0.012353	0.01469		0.917656	1.51587	0.840912
D12	LAMA3	0.014788	0.005208	0.053605	0.073599	0.005133	0.004773		2.83948	0.728339	1.07542
E01	LAMB1	0.012961	0.032008	0.095404	0.098675	0.024137	0.013332		0.40493	0.966851	1.81046
E02	LAMB3	0.024771	0.011176	0.089343	0.033066	0.018665	0.018615		2.21645	2.70196	1.00269
E03	LAMC1	0.020333	0.035506	0.109677	0.096408	0.052225	0.049963		0.572664	1.13763	1.04527
E04	MMP1	2e-06	2e-06	7.1e-05	4e-06	4e-05	0.000129		1	17.75	0.310078
E05	MMP10	2e-06	2e-06	0.00015	0.000145	5.2e-05	0.000168		1	1.03448	0.309524
E06	MMP11	0.001826	0.001177	0.00594	0.002764	0.005304	0.003176		1.5514	2.14906	1.67003
E07	MMP12	3.32897	3.1979	2.74455	3.86698	1.68802	7.41529		1.04098	0.70974	0.227641
E08	MMP13	2e-06	1.7e-05	5e-05	0.000308	5e-06	9.4e-05		0.117647	0.162338	0.0531915
E09	MMP14	0.000382	0.000299	0.000917	0.000301	0.001048	0.000412		1.27759	3.04651	2.54369
E10	MMP15	0.000111	4.1e-05	0.00082	0.001581	0.000618	0.000952		2.70732	0.518659	0.64916
E11	MMP16	2e-06	2e-06	4e-06	4e-06	3e-05	0.000219		1	1	0.136986
E12	MMP2	2e-06	1e-05	1.7e-05	4e-06	7e-06	0.00012		0.2	4.25	0.0583333
F01	MMP3	1.5e-05	2e-06	5.6e-05	5.1e-05	2e-06	0.000119		7.5	1.09804	0.0168067
F02	MMP7	0.0005	0.000202	2.2e-05	4e-06	0.000378	0.000439		2.47525	5.5	0.861048
F03	MMP8	9.4e-05	2e-06	4e-06	1.5e-05	2e-06	6.4e-05		47	0.266667	0.03125
F04	MMP9	1.5e-05	4.2e-05	0.000106	4.9e-05	0.00079	0.000823		0.357143	2.16327	0.959903
F05	NCAM1	2e-06	1.9e-05	4e-06	4e-06	0.000289	0.000335		0.105263	1	0.862687
F06	PECAM1	0.000102	0.000149	8.5e-05	0.000502	1.8e-05	3.6e-05		0.684564	0.169323	0.5
F07	SELE	2e-06	2e-06	4e-06	4e-06	2e-06	6.6e-05		1	1	0.030303
F08	SELL	2.7e-05	6.5e-05	0.001276	0.00117	0.002138	0.001736		0.415385	1.0906	1.23157
F09	SELP	2e-06	2e-06	4e-06	1.6e-05	4e-06	0.000152		1	0.25	0.0263158
F10	SGCE	0.015584	0.016853	0.000786	0.000828	0.011433	0.012086		0.924702	0.949275	0.945971
F11	SPARC	2e-06	2e-06	0.000658	0.000778	0.000289	0.000113		1	0.845758	2.55752
F12	SPG7	0.00958	0.017462	0.049692	0.050353	0.023777	0.024396		0.54862	0.986873	0.974627
G01	SPP1	0.00014	0.002067	4e-06	4e-06	0.002234	0.002247		0.067731	1	0.994215
G02	TGFBI	0.092533	0.075719	0.139007	0.14236	4.8e-05	8e-05		1.22206	0.976447	0.6
G03	THBS1	0.004856	0.033859	0.028152	0.033649	0.00195	0.0024		0.143418	0.836637	0.8125
G04	THBS2	1.2e-05	1.2e-05	1.7e-05	4e-06	9.7e-05	0.000112		1	4.25	0.866071
G05	THBS3	0.001299	0.0018	0.002603	0.001544	0.001148	0.00099		0.721667	1.68588	1.1596
G06	TIMP1	0.041424	0.034685	0.07253	0.062344	0.033154	0.028308		1.19429	1.16338	1.17119
G07	TIMP2	0.005179	0.036058	0.06177	0.024028	0.047154	0.040509		0.14363	2.57075	1.16404
G08	TIMP3	0.000929	0.000539	0.009411	7.5e-05	0.004852	0.003743		1.72356	125.48	1.29629
G09	TNC	0.058114	0.291712	0.008988	0.0039	4.5e-05	0.000164		0.199217	2.30462	0.27439
G10	VCAM1	1.5e-05	2e-06	4e-06	4e-06	2e-06	3.5e-05		7.5	1	0.0571429
G11	VCAN	2e-06	5e-06	2.6e-05	8.1e-05	0.011676	0.018942		0.4	0.320988	0.616408
G12	VTN	0.000505	0.000783	0.00065	0.000575	0.000322	0.000294		0.644955	1.13043	1.09524
H01	ACTB	3.78978	5.08681	4.54892	5.34257	2.96031	3.4788		0.745022	0.851448	0.850957
H02	B2M	0.192628	0.140539	0.059907	0.060721	0.249772	0.196506		1.37064	0.986594	1.27107
H03	GAPDH	4.73607	4.37211	6.72273	6.6951	5.79922	5.5507		1.08325	1.00413	1.04477
H04	HPRT1	0.071795	0.091591	0.074992	0.083635	0.044083	0.048358		0.783865	0.896658	0.911597
H05	RPLP0	4.0286	3.49312	7.27871	5.50514	5.29026	5.44976		1.1533	1.32217	0.970732
H06	HGDC	2e-06	2e-06	4e-06	4e-06	8e-06	0.000115		1	1	0.0695652
H07	RTC	0.052956	0.066147	0.158127	0.133904	0.07036	0.103876		0.800581	1.1809	0.677346
H08	RTC	0.047644	0.049809	0.156965	0.133736	0.06869	0.103236		0.956534	1.17369	0.665369
H09	RTC	0.047611	0.064542	0.155164	0.127776	0.020068	0.102647		0.737675	1.21434	0.195505
H10	PPC	0.91413	0.506887	1.15441	1.01116	0.689591	0.995981		1.80342	1.14168	0.692374
H11	PPC	0.817712	0.439915	1.00577	1.01375	0.618981	0.873283		1.8588	0.992123	0.708798
H12	PPC	0.511611	0.275841	0.654915	0.563974	0.422555	0.465965		1.85473	1.16125	0.906838
		5e-05	5e-05	0.0005	0.005	0.05	0.5	2

## Sheet: Blatt1
		Fold Change (comparing to control group)
		Group 1		Group 2		Group 3		Group 4		Group 5
Position	Symbol	Fold Change	Comments	Fold Change	Comments	Fold Change	Comments	Fold Change	Comments	Fold Change	Comments
A01	ADAMTS1	51.1824	A	1.3631	B	1.0317	C	2.3	C	2.0248	C
A02	ADAMTS13	1.2934		0.4539		0.5544		1.9792		2.2914
A03	ADAMTS8	12.0935	A	0.1737	B	0.826	B	0.4762	B	3.4674	B
A04	CD44	0.7618		0.0116		0.0123		0.5723		0.4826
A05	CDH1	0.6499		0.8897		0.2625		11.1156		8.2748
A06	CLEC3B	0.9331		0.4651		0.4726		7.4228		2.3797
A07	CNTN1	0.922		0.011	A	0.0015	A	0.0033	A	0.0029	A
A08	COL11A1	82.4408	A	1.1816	C	18.9422	B	2.3	C	2.0248	C
A09	COL12A1	1.2568		0.002	A	0.001	A	0.0022	A	0.0027	A
A10	COL14A1	3.691	A	0.6637	B	0.6131	B	0.712	B	0.6447	B
A11	COL15A1	3.6426	A	0.074	B	0.3606	B	0.1439	B	0.7085	B
A12	COL16A1	0.9444		4.2516		3.1285		9.4269		4.0068
B01	COL1A1	0.6872		0.1072		0.1375		0.0408		0.0156	A
B02	COL4A2	3.924	A	358.402	A	284.835	A	429.832	A	466.875	A
B03	COL5A1	6.7965	B	0.2154	B	0.5127	B	1.3774	B	1.1292	B
B04	COL6A1	0.5821		0.1931		0.2208		0.037		0.0156
B05	COL6A2	0.6192		0.0102		0.003		0.0002	A	0.0002	A
B06	COL7A1	0.8165		1.121		5.0704		3.2662		2.0486
B07	COL8A1	7.6197	B	34.5142	A	1194.41	A	1.6109	B	2.863	B
B08	CTGF	1.3071		4.7205		3.3932		3.8992		5.055
B09	CTNNA1	0.9406		0.835		1.0844		1.2071		0.0856
B10	CTNNB1	1.273		1.1735		1.3717		2.2741		1.5958
B11	CTNND1	0.6395		0.7736		0.9921		2.8863		1.825
B12	CTNND2	5.5314	A	0.1054	B	0.092	B	0.2052	B	0.8409	B
C01	ECM1	0.4777		1.1463		0.7153		2.6598		2.3015
C02	FN1	0.8195		1.5574		8.56		0.2507		0.2231
C03	HAS1	1.0072	A	0.2565	A	0.0263	A	0.2637	A	0.4583	A
C04	ICAM1	0.9839		0.0245		0.0694		2.2243		1.5753
C05	ITGA1	0.6873		7.9559		2.1937		3.8585		0.2625
C06	ITGA2	0.6323		0.1635		0.1744		1.2707		0.7245
C07	ITGA3	0.8373		0.027		0.0367		1.2867		0.5864
C08	ITGA4	4.8968	A	0.0974	B	0.2638	B	0.1897	B	0.167	B
C09	ITGA5	0.8161		0.2379		0.2606		0.6681		0.6085
C10	ITGA6	0.8856		2.0893		3.2956		3.6184		4.955
C11	ITGA7	0.7937		1.0307		2.0872		0.2411		0.1956
C12	ITGA8	57.5384	A	1.1816	C	1.0317	C	2.3	C	2.0248	C
D01	ITGAL	1.2765	B	0.1809	B	0.1767	B	0.4198	B	0.6709	B
D02	ITGAM	2.3227		0.0482	A	0.0929	A	0.6073	A	0.2581	A
D03	ITGAV	0.9441		0.3065		0.5018		5.1295		3.787
D04	ITGB1	1.1324		0.3821		0.4648		0.8571		0.8093
D05	ITGB2	2.3674	B	0.0673	B	6.0117	A	13.3502	A	24.6717	A
D06	ITGB3	0.4243		0.0265	A	0.1187		0.6572		0.6766
D07	ITGB4	0.6269		1.0193		0.8924		1.1233		0.7128
D08	ITGB5	1.1923		0.4985		0.6781		2.7077		2.2471
D09	KAL1	6.928	A	0.1387	B	0.1211	B	35.1649	A	41.6813	A
D10	LAMA1	12.9833	A	0.658	B	3.3989	B	39.3727	A	5.6639	B
D11	LAMA2	1.1892		0.1001		0.1091		0.9939		0.6556
D12	LAMA3	0.93		2.8812		1.0146		10.4437		14.3393
E01	LAMB1	0.5524		0.537		1.3261		3.9526		4.0882
E02	LAMB3	0.9973		1.3271		0.5988		4.7868		1.7716
E03	LAMC1	0.9567		0.3893		0.6799		2.1001		1.846
E04	MMP1	3.1853	A	0.0542	B	0.0473	B	1.7518	B	0.0929	B
E05	MMP10	3.2183	A	0.042	B	0.0367	B	2.8701	A	2.7863	A
E06	MMP11	0.5988		0.3443		0.222		1.1201		0.5212
E07	MMP12	4.3929		1.9721		1.8945		1.6259		2.2908
E08	MMP13	19.3133	A	0.4494	B	3.43	B	10.2975	B	63.1277	A
E09	MMP14	0.3927		0.3644		0.2849		0.8751		0.2867
E10	MMP15	1.5404		0.1797		0.067	A	1.3271		2.5579
E11	MMP16	7.3655	A	0.0737	B	0.0644	B	0.1435	B	0.1263	B
E12	MMP2	18.253	A	0.3323	B	1.5388	B	2.5589	B	0.5694	B
F01	MMP3	64.185	A	8.0524	B	1.0317	C	30.0189	B	27.7005	B
F02	MMP7	1.1622		1.3235		0.533		0.0572	A	0.0099	A
F03	MMP8	34.4103	B	50.7423	A	1.0317	C	2.3	C	8.2066	B
F04	MMP9	1.0415		0.0192	A	0.0529	A	0.1338	A	0.0617	A
F05	NCAM1	1.1564		0.0076	A	0.0669	A	0.0148	A	0.013	A
F06	PECAM1	1.9465	B	5.5384	A	8.0783	A	4.6287	B	27.2584	A
F07	SELE	35.7604	B	1.1816	C	1.0317	C	2.3	C	2.0248	C
F08	SELL	0.8118		0.0128	A	0.0303		0.5967		0.5471
F09	SELP	41.0116	A	0.5922	B	0.517	B	1.1527	B	4.3199	B
F10	SGCE	1.0571		1.363		1.474		0.0687		0.0724
F11	SPARC	0.3933		0.0076	A	0.0066	A	2.28		2.697
F12	SPG7	1.026		0.4029		0.7344		2.0899		2.1177
G01	SPP1	1.0058		0.0626		0.9251		0.0019	A	0.0017	A
G02	TGFBI	1.6562	B	1922.19	A	1572.91	A	2887.59	A	2957.25	A
G03	THBS1	1.2308		2.4905		17.3655		14.4384		17.2579
G04	THBS2	1.1516		0.1204	A	0.125	A	0.1766	A	0.0388	A
G05	THBS3	0.8619		1.131		1.5676		2.267		1.3449
G06	TIMP1	0.8538		1.2495		1.0462		2.1877		1.8804
G07	TIMP2	0.8591		0.1098		0.7647		1.31		0.5096
G08	TIMP3	0.7713		0.1914		0.1112		1.9396		0.0154	A
G09	TNC	3.618	A	1284.18	A	6446.19	A	198.625	A	86.1767	A
G10	VCAM1	18.7761	B	8.1929	B	1.0317	C	2.3	C	2.0248	C
G11	VCAN	1.6223		0.0002	A	0.0004	A	0.0023	A	0.0069	A
G12	VTN	0.9127		1.5656		2.4285		2.0178		1.7831
H01	ACTB	1.1751		1.2802		1.7183		1.5366		1.8047
H02	B2M	0.7867		0.7712		0.5627		0.2398		0.2431
H03	GAPDH	0.9571		0.8167		0.7539		1.1592		1.1545
H04	HPRT1	1.097		1.6286		2.0777		1.7011		1.8972
H05	RPLP0	1.0302		0.7615		0.6603		1.3759		1.0406
H06	HGDC	14.6551	A	0.2787	B	0.2433	B	0.5424	B	0.4775	B
H07	RTC	1.4763		0.7526		0.9401		2.2474		1.9031
H08	RTC	1.5029		0.6936		0.7251		2.2851		1.9469
H09	RTC	5.1148		2.3724		3.2161		7.7317		6.367
H10	PPC	1.4443		1.3256		0.7351		1.6741		1.4663
H11	PPC	1.4108		1.3211		0.7107		1.6249		1.6378
H12	PPC	1.1027		1.2108		0.6528		1.5499		1.3347
Comments:
A: This geneï¿½s average threshold cycle is relatively high (> 30) in either the control or the test sample, and is reasonably low in the other sample (< 30).
These data mean that the geneï¿½s expression is relatively low in one sample and reasonably detected in the other sample suggesting that the actual fold-change value is at least as large as the calculated and reported fold-change result.
This fold-change result may also have greater variations if p value > 0.05; therefore, it is important to have a sufficient number of biological replicates to validate the result for this gene.
B: This geneï¿½s average threshold cycle is relatively high (> 30), meaning that its relative expression level is low, in both control and test samples, and the p-value for the fold-change is either unavailable or relatively high (p > 0.05).
This fold-change result may also have greater variations; therefore, it is important to have a sufficient number of biological replicates to validate the result for this gene.
C: This geneï¿½s average threshold cycle is either not determined or greater than the defined cut-off value (default 35), in both samples meaning that its expression was undetected, making this fold-change result erroneous and un-interpretable.
Fold Change & Fold Regulation:
Fold-Change (2^(- Delta Delta Ct)) is the normalized gene expression (2^(- Delta Ct)) in the Test Sample divided the normalized gene expression (2^(- Delta Ct)) in the Control Sample.
Fold-Regulation represents fold-change results in a biologically meaningful way. Fold-change values greater than one indicate a positive- or an up-regulation, and the fold-regulation is equal to the fold-change.
Fold-change values less than one indicate a negative or down-regulation, and the fold-regulation is the negative inverse of the fold-change.
Fold-change and fold-regulation values greater than 2 are indicated in red; fold-change values less than 0.5 and fold-regulation values less than -2 are indicated in blue.
